# Supplementary material for: In Silico Drug Prescription for Targeting Cancer Patient Heterogeneity and Prediction of Clinical Outcome
Source: Cancers (Basel). 2019 Sep 13;11(9):1361. doi: 10.3390/cancers11091361 (PMC6769767; doi:10.3390/cancers11091361)
Supplement: Supplementary file 1 [file cancers-11-01361-s001.zip]

Archive with 2 entries (2 files):
- supplementary_reviewed/cancers-553963 - supplementary-final.docx
- supplementary_reviewed/Supplementary_Tables.reviewed.xlsx
